# Supplementary material for: Endoscopic Management of Malignancy-Related Gastrointestinal Bleeding: A Comprehensive Narrative Review
Source: Med Sci (Basel). 2026 Feb 3;14(1):69. doi: 10.3390/medsci14010069 (PMC12921756; doi:10.3390/medsci14010069)
Supplement: Supplementary file 1 [file medsci-14-00069-s001.zip]

Archive with 1 entries (1 files):
- medsci-4089385-supplementary.pdf
